# Supplementary material for: Risk assessment and predation potential of Stratiolaelaps scimitus (Acari: Laelapidae) to control Varroa destructor (Acari: Varroidae) in honey bees
Source: PLoS One. 2018 Dec 7;13(12):e0208812. doi: 10.1371/journal.pone.0208812 (PMC6286145; doi:10.1371/journal.pone.0208812)
Supplement: S1 Dataset — (CSV) [file pone.0208812.s004.csv]

Date	Time	Prey	Tx	Prey_tx	Replicate	ID	Temp.	RH	Status_12h	Status_24h	Predation_overall	Living_Ss	Dead_Ss	Total_Ss
21-Jul	9:03	egg	control	egg_ctr	1	C1R1	31.6	55	alive_without	NA	no	0	0	0
21-Jul	9:05	L1-L2	control	L1-L2_ctr	1	C2R1	32.2	69.8	dead_without	alive_without	no	0	0	0
21-Jul	10:06	L3-L4	control	L3-L4_ctr	1	C3R1	32.2	69.8	dead_without	alive_without	no	0	0	0
21-Jul	10:26	L5	control	L5_ctr	1	C4R1	31.7	52.6	alive_without	alive_without	no	0	0	0
21-Jul	10:45	capped_pupa	control	Capped_pupa_ctr	1	C5R1	32.2	62	alive_without	alive_without	no	0	0	0
21-Jul	10:48	varroa	control	varroa_ctr	1	C6R1	31.8	58.6	alive_without	NA	no	0	0	0
21-Jul	9:03	egg	Sscimitus	egg	1	T1R1	31.6	55	fully_consumed	NA	yes	19	1	20
21-Jul	9:05	L1-L2	Sscimitus	L1-L2	1	T2R1	32.2	69.8	dead_without	alive_without	no	18	1	19
21-Jul	10:06	L3-L4	Sscimitus	L3-L4	1	T3R1	32.2	69.8	dead_without	alive_without	no	19	1	20
21-Jul	10:26	L5	Sscimitus	L5	1	T4R1	31.7	52.6	dead_without	alive_without	no	15	4	19
21-Jul	10:45	capped_pupa	Sscimitus	capped_pupa	1	T5R1	32.2	62	alive_without	alive_without	no	19	1	20
21-Jul	10:48	varroa	Sscimitus	varroa	1	T6R1	31.8	58.6	dead_with	NA	yes	18	2	20
28-Jul	7:21	egg	control	egg_ctr	2	C1R3	31.9	68.8	alive_without	NA	no	0	0	0
28-Jul	7:49	L1-L2	control	L1-L2_ctr	2	C2R3	31.9	68.8	dead_without	NA	no	0	0	0
28-Jul	8:14	L3-L4	control	L3-L4_ctr	2	C3R3	32	70.1	alive_without	dead_without	no	0	0	0
28-Jul	8:31	L5	control	L5_ctr	2	C4R3	32	70.1	alive_without	dead_without	no	0	0	0
28-Jul	8:34	capped_pupa	control	Capped_pupa_ctr	2	C5R3	31.9	70	alive_without	alive_without	no	0	0	0
28-Jul	8:40	varroa	control	varroa_ctr	2	C6R3	31.7	63	alive_without	NA	no	0	0	0
28-Jul	7:21	egg	Sscimitus	egg	2	T1R3	31.9	68.8	fully_consumed	NA	yes	17	0	17
28-Jul	7:49	L1-L2	Sscimitus	L1-L2	2	T2R3	31.9	68.8	dead_with	NA	yes	11	2	13
28-Jul	8:14	L3-L4	Sscimitus	L3-L4	2	T3R3	32	70.1	dead_without	dead_without	no	13	1	14
28-Jul	8:31	L5	Sscimitus	L5	2	T4R3	32	70.1	dead_without	dead_with	yes	13	1	14
28-Jul	8:34	capped_pupa	Sscimitus	capped_pupa	2	T5R3	31.9	70	alive_without	alive_without	no	17	2	19
28-Jul	8:40	varroa	Sscimitus	varroa	2	T6R3	31.7	63	dead_with	NA	yes	14	0	14
03-Aug	8:44	egg	control	egg_ctr	3	C1R4	32	73.4	alive_without	NA	no	0	0	0
03-Aug	8:45	L1-L2	control	L1-L2_ctr	3	C2R4	32	73.4	dead_without	alive_without	no	0	0	0
03-Aug	8:45	L3-L4	control	L3-L4_ctr	3	C3R4	32	73.4	alive_without	alive_without	no	0	0	0
03-Aug	8:45	L5	control	L5_ctr	3	C4R4	32	73.4	alive_without	alive_without	no	0	0	0
03-Aug	8:45	capped_pupa	control	Capped_pupa_ctr	3	C5R4	32	73.4	alive_without	dead_without	no	0	0	0
03-Aug	8:50	varroa	control	varroa_ctr	3	C6R4	31.9	72.6	alive_without	NA	no	0	0	0
03-Aug	8:44	egg	Sscimitus	egg	3	T1R4	32	73.4	fully_consumed	NA	yes	15	0	15
03-Aug	8:45	L1-L2	Sscimitus	L1-L2	3	T2R4	32	73.4	dead_without	dead_with	yes	12	7	19
03-Aug	8:45	L3-L4	Sscimitus	L3-L4	3	T3R4	32	73.4	alive_without	dead_with	yes	8	5	13
03-Aug	8:45	L5	Sscimitus	L5	3	T4R4	32	73.4	alive_without	alive_without	no	16	0	16
03-Aug	8:45	capped_pupa	Sscimitus	capped_pupa	3	T5R4	32	73.4	alive_without	dead_without	no	13	4	17
03-Aug	8:50	varroa	Sscimitus	varroa	3	T6R5	31.9	72.6	dead_with	NA	yes	16	4	20
04-Aug	8:50	egg	control	egg_ctr	4	C1R5	32.2	64.6	alive_without	NA	no	0	0	0
04-Aug	8:50	L1-L2	control	L1-L2_ctr	4	C2R5	32.2	64.6	dead_without	NA	no	0	0	0
04-Aug	8:50	L3-L4	control	L3-L4_ctr	4	C3R5	32.2	64.6	alive_without	NA	no	0	0	0
04-Aug	8:50	L5	control	L5_ctr	4	C4R5	32.2	64.6	alive_without	NA	no	0	0	0
04-Aug	8:50	capped_pupa	control	Capped_pupa_ctr	4	C5R5	32.2	64.6	dead_without	NA	no	0	0	0
04-Aug	8:50	varroa	control	varroa_ctr	4	C6R5	32.2	64.6	alive_without	alive_without	no	0	0	0
04-Aug	8:50	egg	Sscimitus	egg	4	T1R5	32.2	64.6	fully_consumed	NA	yes	20	0	20
04-Aug	8:50	L1-L2	Sscimitus	L1-L2	4	T2R5	32.2	64.6	dead_with	NA	yes	11	4	15
04-Aug	8:50	L3-L4	Sscimitus	L3-L4	4	T3R5	32.2	64.6	dead_with	NA	yes	17	3	20
04-Aug	8:50	L5	Sscimitus	L5	4	T4R5	32.2	64.6	alive_with	NA	yes	17	0	17
04-Aug	8:50	capped_pupa	Sscimitus	capped_pupa	4	T5R5	32.2	64.6	dead_with	NA	yes	16	1	17
04-Aug	8:50	varroa	Sscimitus	varroa	4	T6R5	32.2	64.6	alive_without	dead_without	no	8	4	12
08-Aug	8:35	egg	control	egg_ctr	5	C1R6	32	70	alive_without	NA	no	0	0	0
08-Aug	8:35	L1-L2	control	L1-L2_ctr	5	C2R6	32	70	alive_without	NA	no	0	0	0
08-Aug	8:35	L3-L4	control	L3-L4_ctr	5	C3R6	32	70	alive_without	NA	no	0	0	0
08-Aug	8:35	L5	control	L5_ctr	5	C4R6	32	70	alive_without	alive_without	no	0	0	0
08-Aug	8:35	capped_pupa	control	Capped_pupa_ctr	5	C5R6	32	70	alive_without	dead_without	no	0	0	0
08-Aug	9:35	varroa	control	varroa_ctr	5	C6R6	32.2	70	alive_without	alive_without	no	0	0	0
08-Aug	8:35	egg	Sscimitus	egg	5	T1R6	32	70	fully_consumed	NA	yes	15	2	17
08-Aug	8:35	L1-L2	Sscimitus	L1-L2	5	T2R6	32	70	dead_with	NA	yes	14	1	15
08-Aug	8:35	L3-L4	Sscimitus	L3-L4	5	T3R6	32	70	dead_with	NA	yes	16	0	16
08-Aug	8:35	L5	Sscimitus	L5	5	T4R6	32	70	alive_without	alive_without	no	12	0	12
08-Aug	8:35	capped_pupa	Sscimitus	capped_pupa	5	T5R6	32	70	alive_without	dead_without	no	11	1	12
08-Aug	9:35	varroa	Sscimitus	varroa	5	T6R6	32.2	70	alive_without	dead_with	yes	18	0	18
10-Aug	8:05	egg	control	egg_ctr	6	C1R7	31.7	48.8	alive_without	NA	no	0	0	0
10-Aug	8:05	L1-L2	control	L1-L2_ctr	6	C2R7	31.7	48.8	alive_without	alive_without	no	0	0	0
10-Aug	8:05	L3-L4	control	L3-L4_ctr	6	C3R7	31.7	48.8	dead_without	dead_without	no	0	0	0
10-Aug	8:05	L5	control	L5_ctr	6	C4R7	31.7	48.8	alive_without	alive_without	no	0	0	0
10-Aug	8:05	capped_pupa	control	Capped_pupa_ctr	6	C5R7	31.7	48.8	alive_without	dead_without	no	0	0	0
10-Aug	8:05	varroa	control	varroa_ctr	6	C6R7	32.2	48.8	alive_without	NA	no	0	0	0
10-Aug	8:05	egg	Sscimitus	egg	6	T1R7	31.7	48.8	fully_consumed	NA	yes	15	0	15
10-Aug	8:05	L1-L2	Sscimitus	L1-L2	6	T2R7	31.7	48.8	dead_without	dead_without	no	13	3	16
10-Aug	8:05	L3-L4	Sscimitus	L3-L4	6	T3R7	31.7	48.8	alive_without	dead_without	no	16	2	18
10-Aug	8:05	L5	Sscimitus	L5	6	T4R7	31.7	48.8	alive_without	alive_without	no	11	0	11
10-Aug	8:05	capped_pupa	Sscimitus	capped_pupa	6	T5R7	31.7	48.8	dead_without	dead_without	no	16	1	17
10-Aug	8:05	varroa	Sscimitus	varroa	6	T6R7	32.2	48.8	dead_with	NA	yes	19	1	20
11-Aug	8:36	egg	control	egg_ctr	7	C1R8	32.1	73.8	alive_without	NA	no	0	0	0
11-Aug	8:36	L1-L2	control	L1-L2_ctr	7	C2R8	32.1	73.8	dead_without	dead_without	no	0	0	0
11-Aug	8:36	L3-L4	control	L3-L4_ctr	7	C3R8	32.1	73.8	alive_without	NA	no	0	0	0
11-Aug	8:36	L5	control	L5_ctr	7	C4R8	32.1	73.8	alive_without	alive_without	no	0	0	0
11-Aug	8:36	capped_pupa	control	Capped_pupa_ctr	7	C5R8	32.1	73.8	dead_without	dead_without	no	0	0	0
11-Aug	8:36	varroa	control	varroa_ctr	7	C6R8	31.7	73.8	alive_without	NA	no	0	0	0
11-Aug	8:36	egg	Sscimitus	egg	7	T1R8	32.1	73.8	fully_consumed	NA	yes	15	1	16
11-Aug	8:36	L1-L2	Sscimitus	L1-L2	7	T2R8	32.1	73.8	dead_without	dead_without	no	16	3	19
11-Aug	8:36	L3-L4	Sscimitus	L3-L4	7	T3R8	32.1	73.8	dead_with	NA	yes	17	0	17
11-Aug	8:36	L5	Sscimitus	L5	7	T4R8	32.1	73.8	alive_without	alive_without	no	18	2	20
11-Aug	8:36	capped_pupa	Sscimitus	capped_pupa	7	T5R8	32.1	73.8	dead_without	dead_without	no	18	1	19
11-Aug	8:36	varroa	Sscimitus	varroa	7	T6R8	31.7	73.8	dead_with	NA	yes	17	0	17
16-Aug	8:39	egg	control	egg_ctr	8	C1R9	31.9	73.6	alive_without	NA	no	0	0	0
16-Aug	8:39	L1-L2	control	L1-L2_ctr	8	C2R9	31.9	73.6	dead_without	dead_without	no	0	0	0
16-Aug	8:39	L3-L4	control	L3-L4_ctr	8	C3R9	31.9	73.6	alive_without	alive_without	no	0	0	0
16-Aug	8:39	L5	control	L5_ctr	8	C4R9	31.9	73.6	alive_without	alive_without	no	0	0	0
16-Aug	8:39	capped_pupa	control	Capped_pupa_ctr	8	C5R9	31.9	73.6	dead_without	dead_without	no	0	0	0
16-Aug	8:39	varroa	control	varroa_ctr	8	C6R9	32.2	73.6	alive_without	alive_without	no	0	0	0
16-Aug	8:39	egg	Sscimitus	egg	8	T1R9	31.9	73.6	fully_consumed	NA	yes	14	1	15
16-Aug	8:39	L1-L2	Sscimitus	L1-L2	8	T2R9	31.9	73.6	dead_without	dead_without	no	19	0	19
16-Aug	8:39	L3-L4	Sscimitus	L3-L4	8	T3R9	31.9	73.6	alive_without	alive_without	no	17	2	19
16-Aug	8:39	L5	Sscimitus	L5	8	T4R9	31.9	73.6	alive_without	alive_without	no	12	1	13
16-Aug	8:39	capped_pupa	Sscimitus	capped_pupa	8	T5R9	31.9	73.6	dead_without	dead_without	no	19	0	19
16-Aug	8:39	varroa	Sscimitus	varroa	8	T6R9	32.2	73.6	alive_without	dead_with	yes	14	2	16
18-Aug	7:43	egg	control	egg_ctr	9	C1R10	32.1	72	alive_without	NA	no	0	0	0
18-Aug	7:43	L1-L2	control	L1-L2_ctr	9	C2R10	32.1	72	dead_without	dead_without	no	0	0	0
18-Aug	7:43	L3-L4	control	L3-L4_ctr	9	C3R10	32.1	72	alive_without	alive_without	no	0	0	0
18-Aug	7:43	L5	control	L5_ctr	9	C4R10	32.1	62.4	alive_without	alive_without	no	0	0	0
18-Aug	7:43	capped_pupa	control	Capped_pupa_ctr	9	C5R10	32.1	72	alive_without	alive_without	no	0	0	0
18-Aug	7:43	varroa	control	varroa_ctr	9	C6R10	32.1	72	alive_without	alive_without	no	0	0	0
18-Aug	7:43	egg	Sscimitus	egg	9	T1R10	32.1	72	fully_consumed	NA	yes	18	1	19
18-Aug	7:43	L1-L2	Sscimitus	L1-L2	9	T2R10	32.1	72	dead_without	dead_without	no	16	1	17
18-Aug	7:43	L3-L4	Sscimitus	L3-L4	9	T3R10	32.1	72	alive_without	alive_without	no	14	1	15
18-Aug	7:43	L5	Sscimitus	L5	9	T4R10	32.1	62.4	alive_without	alive_without	no	18	1	19
18-Aug	7:43	capped_pupa	Sscimitus	capped_pupa	9	T5R10	32.1	72	dead_without	alive_without	no	14	3	17
18-Aug	7:43	varroa	Sscimitus	varroa	9	T6R10	32.1	72	alive_without	dead_with	yes	13	3	16
22-Aug	9:04	egg	control	egg_ctr	10	C1R11	32	75.4	alive_without	NA	no	0	0	0
22-Aug	9:04	L1-L2	control	L1-L2_ctr	10	C2R11	32	75.4	dead_without	NA	no	0	0	0
22-Aug	9:04	L3-L4	control	L3-L4_ctr	10	C3R11	32	75.4	alive_without	NA	no	0	0	0
22-Aug	9:04	L5	control	L5_ctr	10	C4R11	32	75.4	alive_without	NA	no	0	0	0
22-Aug	9:04	capped_pupa	control	Capped_pupa_ctr	10	C5R11	32	75.4	alive_without	alive_without	no	0	0	0
22-Aug	9:04	varroa	control	varroa_ctr	10	C6R11	32	75.4	alive_without	alive_without	no	0	0	0
22-Aug	9:04	egg	Sscimitus	egg	10	T1R11	32	75.4	fully_consumed	NA	yes	17	0	17
22-Aug	9:04	L1-L2	Sscimitus	L1-L2	10	T2R11	32	75.4	dead_with	NA	yes	16	1	17
22-Aug	9:04	L3-L4	Sscimitus	L3-L4	10	T3R11	32	75.4	dead_with	NA	yes	19	1	20
22-Aug	9:04	L5	Sscimitus	L5	10	T4R11	32	75.4	alive_with	NA	yes	16	1	17
22-Aug	9:04	capped_pupa	Sscimitus	capped_pupa	10	T5R11	32	75.4	alive_without	dead_with	yes	10	4	14
22-Aug	9:04	varroa	Sscimitus	varroa	10	T6R11	32	75.4	alive_without	dead_with	yes	16	4	20
24-Aug	8:25	egg	control	egg_ctr	11	C1R12	31.8	66.4	alive_without	NA	no	0	0	0
24-Aug	8:25	L1-L2	control	L1-L2_ctr	11	C2R12	31.8	66.4	alive_without	alive_without	no	0	0	0
24-Aug	8:25	L3-L4	control	L3-L4_ctr	11	C3R12	31.8	66.4	alive_without	alive_without	no	0	0	0
24-Aug	8:25	L5	control	L5_ctr	11	C4R12	31.8	66.4	alive_without	alive_without	no	0	0	0
24-Aug	8:25	capped_pupa	control	Capped_pupa_ctr	11	C5R12	31.8	66.4	alive_without	alive_without	no	0	0	0
24-Aug	8:25	varroa	control	varroa_ctr	11	C6R12	32.1	66.4	alive_without	alive_without	no	0	0	0
24-Aug	8:25	egg	Sscimitus	egg	11	T1R12	31.8	66.4	fully_consumed	NA	yes	14	2	16
24-Aug	8:25	egg	Sscimitus	egg	12	T1R13	31.8	66.4	fully_consumed	NA	yes	15	1	16
24-Aug	8:25	L1-L2	Sscimitus	L1-L2	11	T2R12	31.8	66.4	dead_without	dead_with	yes	10	3	13
24-Aug	8:25	L1-L2	Sscimitus	L1-L2	12	T2R13	31.8	66.4	dead_with	NA	yes	17	0	17
24-Aug	8:25	L3-L4	Sscimitus	L3-L4	11	T3R12	31.8	66.4	alive_without	alive_without	no	19	1	20
24-Aug	8:25	L3-L4	Sscimitus	L3-L4	12	T3R13	31.8	66.4	dead_with	NA	yes	14	0	14
24-Aug	8:25	L5	Sscimitus	L5	11	T4R12	31.8	66.4	alive_without	alive_without	no	11	5	16
24-Aug	8:25	L5	Sscimitus	L5	12	T4R13	31.8	66.4	alive_without	alive_without	no	19	1	20
24-Aug	8:25	capped_pupa	Sscimitus	capped_pupa	11	T5R12	31.8	66.4	dead_without	dead_with	yes	10	5	15
24-Aug	8:25	capped_pupa	Sscimitus	capped_pupa	12	T5R13	31.8	66.4	dead_without	dead_without	no	18	2	20
24-Aug	8:25	varroa	Sscimitus	varroa	11	T6R12	32.1	66.4	alive_without	dead_with	yes	15	1	16
24-Aug	8:25	varroa	Sscimitus	varroa	12	T6R13	32	66.4	dead_with	NA	yes	16	2	18
25-Aug	9:45	egg	control	egg_ctr	12	C1R13	31.9	48.2	alive_without	NA	no	0	0	0
25-Aug	9:45	L1-L2	control	L1-L2_ctr	12	C2R13	31.9	48.2	dead_without	alive_without	no	0	0	0
25-Aug	9:45	L3-L4	control	L3-L4_ctr	12	C3R13	31.9	48.2	alive_without	alive_without	no	0	0	0
25-Aug	9:45	L5	control	L5_ctr	12	C4R13	31.9	48.2	alive_without	alive_without	no	0	0	0
25-Aug	9:45	capped_pupa	control	Capped_pupa_ctr	12	C5R13	31.9	48.2	dead_without	alive_without	no	0	0	0
25-Aug	9:45	varroa	control	varroa_ctr	12	C6R13	31.9	48.2	alive_without	alive_without	no	0	0	0
25-Aug	9:45	egg	Sscimitus	egg	13	T1R14	31.9	48.2	fully_consumed	NA	yes	10	2	12
25-Aug	9:45	egg	Sscimitus	egg	14	T1R15	31.9	48.2	fully_consumed	NA	yes	19	1	20
25-Aug	9:45	L1-L2	Sscimitus	L1-L2	13	T2R14	31.9	48.2	dead_with	NA	yes	19	1	20
25-Aug	9:45	L1-L2	Sscimitus	L1-L2	14	T2R15	31.9	48.2	dead_without	dead_without	no	16	4	20
25-Aug	9:45	L3-L4	Sscimitus	L3-L4	13	T3R14	31.9	48.2	alive_without	dead_with	yes	17	3	20
25-Aug	9:45	L3-L4	Sscimitus	L3-L4	14	T3R15	31.9	48.2	dead_with	NA	yes	18	1	19
25-Aug	9:45	L5	Sscimitus	L5	13	T4R14	31.9	48.2	alive_without	alive_without	no	13	3	16
25-Aug	9:45	L5	Sscimitus	L5	14	T4R15	31.9	48.2	alive_without	dead_with	yes	7	7	14
25-Aug	9:45	capped_pupa	Sscimitus	capped_pupa	13	T5R14	31.9	48.2	alive_without	dead_without	no	12	2	14
25-Aug	9:45	capped_pupa	Sscimitus	capped_pupa	14	T5R15	31.9	48.2	dead_with	NA	yes	12	2	14
25-Aug	9:45	varroa	Sscimitus	varroa	13	T6R14	31.9	48.2	alive_without	dead_with	yes	16	4	20
25-Aug	9:45	varroa	Sscimitus	varroa	14	T6R15	31.9	48.2	alive_without	dead_with	yes	18	2	20
29-Aug	9:45	egg	control	egg_ctr	13	C1R14	32	72.6	alive_without	NA	no	0	0	0
29-Aug	9:45	L1-L2	control	L1-L2_ctr	13	C2R14	32	72.6	dead_without	NA	no	0	0	0
29-Aug	9:45	L3-L4	control	L3-L4_ctr	13	C3R14	32	72.6	alive_without	NA	no	0	0	0
29-Aug	9:45	L5	control	L5_ctr	13	C4R14	32	72.6	alive_without	NA	no	0	0	0
29-Aug	9:45	capped_pupa	control	Capped_pupa_ctr	13	C5R14	32	72.6	alive_without	NA	no	0	0	0
29-Aug	9:45	varroa	control	varroa_ctr	13	C6R14	32	72.6	alive_without	alive_without	no	0	0	0
29-Aug	9:45	egg	Sscimitus	egg	15	T1R16	32	72.6	fully_consumed	NA	yes	12	3	15
29-Aug	9:45	egg	Sscimitus	egg	16	T1R17	32	72.6	fully_consumed	NA	yes	13	3	16
29-Aug	9:45	L1-L2	Sscimitus	L1-L2	15	T2R16	32	72.6	dead_with	NA	yes	15	4	19
29-Aug	9:45	L1-L2	Sscimitus	L1-L2	16	T2R17	32	72.6	dead_with	NA	yes	15	4	19
29-Aug	9:45	L3-L4	Sscimitus	L3-L4	15	T3R16	32	72.6	alive_with	NA	yes	11	6	17
29-Aug	9:45	L3-L4	Sscimitus	L3-L4	16	T3R17	32	72.6	dead_with	NA	yes	18	0	18
29-Aug	9:45	L5	Sscimitus	L5	15	T4R16	32	72.6	alive_with	NA	yes	9	7	16
29-Aug	9:45	L5	Sscimitus	L5	16	T4R17	32	72.6	alive_with	NA	yes	13	4	17
29-Aug	9:45	capped_pupa	Sscimitus	capped_pupa	15	T5R16	32	72.6	alive_with	NA	yes	10	3	13
29-Aug	9:45	capped_pupa	Sscimitus	capped_pupa	16	T5R17	32	72.6	dead_with	NA	yes	12	2	14
29-Aug	9:45	varroa	Sscimitus	varroa	15	T6R16	32.2	72.6	alive_without	dead_with	yes	14	0	14
29-Aug	9:45	varroa	Sscimitus	varroa	16	T6R17	31.9	72.6	alive_with	dead_with	yes	13	3	16
31-Aug	9:30	egg	control	egg_ctr	14	C1R15	32.1	75.4	alive_without	NA	no	0	0	0
31-Aug	9:30	L1-L2	control	L1-L2_ctr	14	C2R15	32.1	75.4	alive_without	NA	no	0	0	0
31-Aug	9:30	L3-L4	control	L3-L4_ctr	14	C3R15	32.1	75.4	alive_without	NA	no	0	0	0
31-Aug	9:30	L5	control	L5_ctr	14	C4R15	32.1	75.4	alive_without	alive_without	no	0	0	0
31-Aug	9:30	capped_pupa	control	Capped_pupa_ctr	14	C5R15	32.1	75.4	alive_without	NA	no	0	0	0
31-Aug	9:30	varroa	control	varroa_ctr	14	C6R15	32.1	75.4	alive_without	alive_without	no	0	0	0
31-Aug	9:30	egg	Sscimitus	egg	17	T1R18	32.1	75.4	fully_consumed	NA	yes	19	1	20
31-Aug	9:30	egg	Sscimitus	egg	18	T1R19	32.1	75.4	fully_consumed	NA	yes	15	3	18
31-Aug	9:30	L1-L2	Sscimitus	L1-L2	17	T2R18	32.1	75.4	dead_with	NA	yes	14	1	15
31-Aug	9:30	L1-L2	Sscimitus	L1-L2	18	T2R19	32.1	75.4	dead_with	NA	yes	15	5	20
31-Aug	9:30	L3-L4	Sscimitus	L3-L4	17	T3R18	32.1	75.4	dead_with	NA	yes	18	1	19
31-Aug	9:30	L3-L4	Sscimitus	L3-L4	18	T3R19	32.1	75.4	dead_with	NA	yes	16	1	17
31-Aug	9:30	L5	Sscimitus	L5	17	T4R18	32.1	75.4	alive_with	NA	yes	16	0	16
31-Aug	9:30	L5	Sscimitus	L5	18	T4R19	32.1	75.4	alive_without	dead_with	yes	13	5	18
31-Aug	9:30	capped_pupa	Sscimitus	capped_pupa	17	T5R18	32.1	75.4	dead_with	NA	yes	13	3	16
31-Aug	9:30	capped_pupa	Sscimitus	capped_pupa	18	T5R19	32.1	75.4	dead_with	NA	yes	16	1	17
31-Aug	9:30	varroa	Sscimitus	varroa	17	T6R18	32.2	75.5	dead_with	NA	yes	15	3	18
31-Aug	9:30	varroa	Sscimitus	varroa	18	T6R19	31.7	75.5	alive_without	dead_without	no	10	1	11
01-Sep	8:30	egg	control	egg_ctr	15	C1R16	32	76.2	alive_without	NA	no	0	0	0
01-Sep	8:30	L1-L2	control	L1-L2_ctr	15	C2R16	32	76.2	alive_without	NA	no	0	0	0
01-Sep	8:30	L3-L4	control	L3-L4_ctr	15	C3R16	32	76.2	alive_without	NA	no	0	0	0
01-Sep	8:30	L5	control	L5_ctr	15	C4R16	32	76.2	alive_without	NA	no	0	0	0
01-Sep	8:30	capped_pupa	control	Capped_pupa_ctr	15	C5R16	32	76.2	alive_without	alive_without	no	0	0	0
01-Sep	8:30	varroa	control	varroa_ctr	15	C6R16	32	76.2	alive_without	alive_without	no	0	0	0
01-Sep	8:30	egg	Sscimitus	egg	19	T1R20	32	76.2	fully_consumed	NA	yes	19	1	20
01-Sep	8:30	egg	Sscimitus	egg	20	T1R21	32	76.2	fully_consumed	NA	yes	11	5	16
01-Sep	8:30	L1-L2	Sscimitus	L1-L2	19	T2R20	32	76.2	dead_with	NA	yes	20	0	20
01-Sep	8:30	L1-L2	Sscimitus	L1-L2	20	T2R21	32	76.2	dead_with	NA	yes	18	2	20
01-Sep	8:30	L3-L4	Sscimitus	L3-L4	19	T3R20	32	76.2	dead_with	NA	yes	17	0	17
01-Sep	8:30	L3-L4	Sscimitus	L3-L4	20	T3R21	32	76.2	dead_with	NA	yes	17	0	17
01-Sep	8:30	L5	Sscimitus	L5	19	T4R20	32	76.2	dead_with	NA	yes	20	0	20
01-Sep	8:30	L5	Sscimitus	L5	20	T4R21	32	76.2	alive_with	NA	yes	16	0	16
01-Sep	8:30	capped_pupa	Sscimitus	capped_pupa	19	T5R20	32	76.2	dead_with	NA	yes	15	2	17
01-Sep	8:30	capped_pupa	Sscimitus	capped_pupa	20	T5R21	32	76.2	alive_without	alive_without	no	16	1	17
01-Sep	8:30	varroa	Sscimitus	varroa	19	T6R20	32	76.2	alive_with	NA	yes	9	3	12
01-Sep	8:30	varroa	Sscimitus	varroa	20	T6R21	32	76.2	alive_without	alive_with	yes	12	0	12
