# Supplementary material for: Risk assessment and predation potential of Stratiolaelaps scimitus (Acari: Laelapidae) to control Varroa destructor (Acari: Varroidae) in honey bees
Source: PLoS One. 2018 Dec 7;13(12):e0208812. doi: 10.1371/journal.pone.0208812 (PMC6286145; doi:10.1371/journal.pone.0208812)
Supplement: S2 Dataset — (CSV) [file pone.0208812.s005.csv]

Date;Time;Replicate;Temp;RH;Order;Choice;Duration;Living_Ss;Dead_Ss;Total_Ss
05-Aug	2016;09:10;1;31.2;50.8;egg-varroa;egg;1;10;0;10
05-Aug	2016;09:10;2;31.2;50.8;egg-varroa;egg;1;10;0;10
05-Aug	2016;09:10;3;31.2;50.8;egg-varroa;egg;1;10;0;10
05-Aug	2016;09:10;4;31.2;50.8;egg-varroa;varroa;5;8;2;10
05-Aug	2016;09:10;5;31.2;50.8;egg-varroa;egg;5;9;0;9
05-Aug	2016;10:30;6;31.8;64.0;varroa-egg;egg;1;10;0;10
05-Aug	2016;10:30;7;31.8;64.0;varroa-egg;egg;1;9;0;9
05-Aug	2016;10:30;8;31.8;64.0;varroa-egg;egg;1;7;0;7
05-Aug	2016;10:30;9;31.8;64.0;varroa-egg;egg;2;10;0;10
05-Aug	2016;10:30;10;31.8;64.0;varroa-egg;egg;1;10;0;10
12-Aug	2016;11:30;11;32.0;74.8;egg-varroa;egg;1;10;0;10
12-Aug	2016;11:30;12;32.0;74.8;egg-varroa;egg;1;10;0;10
12-Aug	2016;11:30;13;32.0;74.8;egg-varroa;egg;1;10;0;10
12-Aug	2016;11:30;14;32.0;74.8;egg-varroa;egg;3;10;0;10
12-Aug	2016;11:30;15;32.0;74.8;varroa-egg;egg;1;10;0;10
12-Aug	2016;11:30;16;32.0;74.8;varroa-egg;egg;1;7;0;7
12-Aug	2016;11:30;17;32.0;74.8;varroa-egg;egg;1;10;0;10
12-Aug	2016;11:30;18;32.0;74.8;varroa-egg;varroa;4;10;0;10
12-Aug	2016;11:30;19;32.0;74.8;varroa-egg;egg;1;9;1;10
12-Aug	2016;11:30;20;32.0;74.8;varroa-egg;egg;1;8;0;8
19-Aug	2016;10:30;21;31.6;72.1;egg-varroa;egg;1;9;0;9
19-Aug	2016;10:30;22;31.6;72.1;egg-varroa;egg;1;10;0;10
19-Aug	2016;10:30;23;31.6;72.1;egg-varroa;egg;1;10;0;10
19-Aug	2016;10:30;24;31.6;72.1;egg-varroa;egg;1;10;0;10
19-Aug	2016;10:30;25;31.6;72.1;egg-varroa;egg;1;9;1;10
19-Aug	2016;10:30;26;31.6;72.1;varroa-egg;egg;1;10;0;10
19-Aug	2016;10:30;27;31.6;72.1;varroa-egg;egg;1;10;0;10
19-Aug	2016;10:30;28;31.6;72.1;varroa-egg;egg;1;8;0;8
19-Aug	2016;10:30;29;31.6;72.1;varroa-egg;egg;1;10;0;10
19-Aug	2016;10:30;30;31.6;72.1;varroa-egg;egg;1;10;0;10
