# Supplementary material for: Risk assessment and predation potential of Stratiolaelaps scimitus (Acari: Laelapidae) to control Varroa destructor (Acari: Varroidae) in honey bees
Source: PLoS One. 2018 Dec 7;13(12):e0208812. doi: 10.1371/journal.pone.0208812 (PMC6286145; doi:10.1371/journal.pone.0208812)
Supplement: S3 Dataset — (CSV) [file pone.0208812.s006.csv]

Date;Treatment;ID;Time;Brood_A;Brood_B;Brood_total
11-Aug	2017;control;491-C1;t0;315;968;1283
17-Aug	2017;control;491-C1;t1;220;600;820
21-Aug	2017;control;491-C1;t2;212;573;785
11-Aug	2017;control;526-C2;t0;1665;519;2184
17-Aug	2017;control;526-C2;t1;1598;405;2003
21-Aug	2017;control;526-C2;t2;1555;386;1941
11-Aug	2017;control;484-C3;t0;814;516;1330
17-Aug	2017;control;484-C3;t1;0;0;0
21-Aug	2017;control;484-C3;t2;0;0;0
11-Aug	2017;control;18-C4;t0;413;168;581
17-Aug	2017;control;18-C4;t1;80;54;134
21-Aug	2017;control;18-C4;t2;50;45;95
11-Aug	2017;control;615-C5;t0;0;1979;1979
17-Aug	2017;control;615-C5;t1;0;1641;1641
21-Aug	2017;control;615-C5;t2;0;1556;1556
11-Aug	2017;Sscimitus;44-S1;t0;633;729;1362
17-Aug	2017;Sscimitus;44-S1;t1;539;613;1152
21-Aug	2017;Sscimitus;44-S1;t2;518;601;1119
11-Aug	2017;Sscimitus;3-S2;t0;520;1404;1924
17-Aug	2017;Sscimitus;3-S2;t1;483;1118;1601
21-Aug	2017;Sscimitus;3-S2;t2;467;1050;1517
11-Aug	2017;Sscimitus;25-S3;t0;688;1114;1802
17-Aug	2017;Sscimitus;25-S3;t1;490;863;1353
21-Aug	2017;Sscimitus;25-S3;t2;435;764;1199
11-Aug	2017;Sscimitus;41-S4;t0;884;1045;1929
17-Aug	2017;Sscimitus;41-S4;t1;643;621;1264
21-Aug	2017;Sscimitus;41-S4;t2;639;608;1247
11-Aug	2017;Sscimitus;42-S5;t0;462;1471;1933
17-Aug	2017;Sscimitus;42-S5;t1;455;1384;1839
21-Aug	2017;Sscimitus;42-S5;t2;407;1301;1708
