# Supplementary material for: Risk assessment and predation potential of Stratiolaelaps scimitus (Acari: Laelapidae) to control Varroa destructor (Acari: Varroidae) in honey bees
Source: PLoS One. 2018 Dec 7;13(12):e0208812. doi: 10.1371/journal.pone.0208812 (PMC6286145; doi:10.1371/journal.pone.0208812)
Supplement: S4 Dataset — (CSV) [file pone.0208812.s007.csv]

Date;Treatment;ID;Censoring;Survival;Predation;Living_Ss;Dead_Ss;Comment
10-Jul	2017;control;C1;1;4;yes;2;0;Contamination
10-Jul	2017;control;C2;1;10;no;0;0;
10-Jul	2017;control;C3;0;7;no;0;0;Dead bee
10-Jul	2017;control;C4;1;1;no;0;0;
10-Jul	2017;control;C5;1;7;no;0;0;
10-Jul	2017;control;C6;1;3;no;0;0;
10-Jul	2017;control;C7;1;3;no;0;0;
10-Jul	2017;control;C8;1;8;no;0;0;
10-Jul	2017;control;C9;1;11;no;0;0;
10-Jul	2017;control;C10;1;5;no;0;0;
10-Jul	2017;control;C11;0;4;no;0;0;Dead bee
10-Jul	2017;control;C12;1;10;no;0;0;
10-Jul	2017;control;C13;1;5;no;0;0;
10-Jul	2017;control;C14;1;3;no;0;0;
10-Jul	2017;control;C15;1;7;no;0;0;
10-Jul	2017;control;C16;1;4;no;0;0;
10-Jul	2017;control;C17;0;4;no;0;0;Dead bee + drowned varroa
10-Jul	2017;control;C18;1;2;yes;2;0;Contamination
10-Jul	2017;control;C19;0;5;no;0;0;Dead bee
10-Jul	2017;control;C20;1;2;no;0;0;
10-Jul	2017;Sscimitus;SS1;1;6;yes;8;1;
10-Jul	2017;Sscimitus;SS2;1;4;yes;8;2;
10-Jul	2017;Sscimitus;SS3;1;9;yes;6;2;
10-Jul	2017;Sscimitus;SS4;1;2;yes;9;3;
10-Jul	2017;Sscimitus;SS5;0;5;yes;7;4;Dead bee
10-Jul	2017;Sscimitus;SS6;1;5;yes;9;2;
10-Jul	2017;Sscimitus;SS7;1;1;yes;8;4;
10-Jul	2017;Sscimitus;SS8;1;1;yes;18;2;
10-Jul	2017;Sscimitus;SS9;1;7;yes;13;2;
10-Jul	2017;Sscimitus;SS10;1;2;yes;8;2;
10-Jul	2017;Sscimitus;SS11;1;4;yes;11;1;
10-Jul	2017;Sscimitus;SS12;1;5;yes;11;2;
10-Jul	2017;Sscimitus;SS13;1;5;yes;7;4;
10-Jul	2017;Sscimitus;SS14;1;1;yes;15;3;
10-Jul	2017;Sscimitus;SS15;1;1;yes;17;1;
10-Jul	2017;Sscimitus;SS16;1;5;yes;13;0;
10-Jul	2017;Sscimitus;SS17;1;2;yes;14;1;
10-Jul	2017;Sscimitus;SS18;1;1;yes;9;6;
10-Jul	2017;Sscimitus;SS19;1;4;yes;9;3;
10-Jul	2017;Sscimitus;SS20;1;6;yes;9;4;
09-Aug	2017;control;C21;1;2;no;0;0;
09-Aug	2017;control;C22;1;2;no;0;0;
09-Aug	2017;control;C23;1;6;no;0;0;
09-Aug	2017;control;C24;1;9;no;0;0;
09-Aug	2017;control;C25;1;7;no;0;0;
09-Aug	2017;control;C26;1;4;no;0;0;
09-Aug	2017;control;C27;1;6;no;0;0;
09-Aug	2017;control;C28;1;7;no;0;0;
09-Aug	2017;control;C29;1;11;no;0;0;
09-Aug	2017;control;C30;1;5;no;0;0;
09-Aug	2017;control;C31;1;5;no;0;0;
09-Aug	2017;control;C32;1;7;no;0;0;
09-Aug	2017;control;C33;0;14;no;0;0;More than 14 days
09-Aug	2017;control;C34;0;8;no;0;0;Dead bee
09-Aug	2017;control;C35;1;10;no;0;0;
09-Aug	2017;control;C36;1;1;no;0;0;
09-Aug	2017;control;C37;1;8;no;0;0;
09-Aug	2017;control;C38;0;8;no;0;0;Dead bee
09-Aug	2017;control;C39;1;2;no;0;0;
09-Aug	2017;control;C40;1;10;no;0;0;
09-Aug	2017;Sscimitus;SS21;1;6;yes;12;6;
09-Aug	2017;Sscimitus;SS22;1;5;yes;12;1;
09-Aug	2017;Sscimitus;SS23;1;5;yes;4;2;
09-Aug	2017;Sscimitus;SS24;1;7;yes;8;3;
09-Aug	2017;Sscimitus;SS25;0;8;yes;11;6;Dead bee
09-Aug	2017;Sscimitus;SS26;0;8;no;2;3;Dead bee
09-Aug	2017;Sscimitus;SS27;1;8;yes;3;0;
09-Aug	2017;Sscimitus;SS28;1;6;yes;2;3;
09-Aug	2017;Sscimitus;SS29;1;6;yes;8;1;
09-Aug	2017;Sscimitus;SS30;1;9;yes;5;2;
09-Aug	2017;Sscimitus;SS31;1;3;yes;11;0;
09-Aug	2017;Sscimitus;SS32;1;5;yes;3;0;
09-Aug	2017;Sscimitus;SS33;1;6;yes;3;1;
09-Aug	2017;Sscimitus;SS34;1;2;yes;13;2;
09-Aug	2017;Sscimitus;SS35;1;5;yes;9;0;
09-Aug	2017;Sscimitus;SS36;1;4;yes;13;1;
09-Aug	2017;Sscimitus;SS37;1;6;yes;18;0;
09-Aug	2017;Sscimitus;SS38;1;5;yes;10;2;
09-Aug	2017;Sscimitus;SS39;1;9;yes;7;0;
09-Aug	2017;Sscimitus;SS40;1;7;yes;10;3;
